# Supplementary material for: Identification of Characteristic Peptides of Casein in Cow Milk Based on MALDI-TOF MS for Direct Adulteration Detection of Goat Milk
Source: Foods. 2023 Apr 3;12(7):1519. doi: 10.3390/foods12071519 (PMC10094125; doi:10.3390/foods12071519)
Supplement: Supplementary file 1 [file foods-12-01519-s001.zip]

Archive with 1 entries (1 files):
- foods-2260295-supplementary.pdf
